# Supplementary material for: Mortality of Head and Neck Cancer in China From 1990 to 2019: A Secondary Data Analysis
Source: Cancer Rep (Hoboken). 2025 Mar 12;8(3):e70116. doi: 10.1002/cnr2.70116 (PMC11897804; doi:10.1002/cnr2.70116)
Supplement: Supplementary file 1 — Table S1. Net drift for head and neck cancer from 1990 to 2019. [file CNR2-8-e70116-s001.xlsx]

## Sheet: Sheet1
Table S1: Net drift for head and neck cancer from 1990 to 2019
Variable		Net Drift (%/year)	CI Lo	CI Hi
Both sexes	Overall	-1.6201	-1.7451	-1.4949
	LOC	0.9218	0.7625	1.0814
	NPC	-2.8206	-2.9501	-2.6909
	OPC	-1.6371	-1.855	-1.4188
	LC	-1.8397	-2.0437	-1.6352
	TC	-0.6337	-0.8526	-0.4143
Male	Overall	-0.9056	-1.0464	-0.7646
	LOC	2.1425	1.9827	2.3025
	NPC	-2.1785	-2.3457	-2.011
	OPC	-1.3678	-1.6312	-1.1036
	LC	-1.5295	-1.7568	-1.3017
	TC	1.5294	1.2647	1.7949
Female	Overall	-3.3384	-3.5542	-3.1222
	LOC	-1.9161	-2.1203	-1.7114
	NPC	-4.2776	-4.5011	-4.0535
	OPC	-2.7194	-3.1515	-2.2854
	LC	-2.9501	-3.2353	-2.664
	TC	-2.6689	-2.9325	-2.4046
Abbrevation: LOC, lip-oral cavity cancer; NPC, nasopharynx cancer; OPC, other pharynx cancer; LC, larynx cancer; TC, thyroid cancer.
